# Supplementary material for: Altered Expression of Cell Cycle Regulators and Factors Released by Aged Cells in Skeletal Muscle of Patients with Bone Fragility: A Pilot Study on the Potential Role of SIRT1 in Muscle Atrophy
Source: Biomedicines. 2025 May 31;13(6):1350. doi: 10.3390/biomedicines13061350 (PMC12190532; doi:10.3390/biomedicines13061350)
Supplement: Supplementary file 1 [file biomedicines-13-01350-s001.zip]

Archive with 1 entries (1 files):
- biomedicines-3620215-supplementary.pdf
